# Supplementary material for: An Orally Bioavailable and Highly Efficacious Inhibitor of CDK9/FLT3 for the Treatment of Acute Myeloid Leukemia
Source: Cancers (Basel). 2022 Feb 22;14(5):1113. doi: 10.3390/cancers14051113 (PMC8909834; doi:10.3390/cancers14051113)
Supplement: Supplementary file 1 [file cancers-14-01113-s001.zip]

Archive with 1 entries (1 files):
- cancers-1558513 - sup.pdf
